# Supplementary material for: Non-targeted metabolite profiling of citrus juices as a tool for variety discrimination and metabolite flow analysis
Source: BMC Plant Biol. 2015 Feb 5;15:38. doi: 10.1186/s12870-015-0430-8 (PMC4329192; doi:10.1186/s12870-015-0430-8)
Supplement: Additional file 3: Table S1. — Confirmation of Metabolite Candidates for Classification of Citrus Varieties by ANOVA followed by Fisher Least Significant Difference test. [file 12870_2015_430_MOESM3_ESM.xlsx]

## Sheet: Supplementary
Supplementary Table 1. Confirmation of Metabolite Candidates for Classification of Citrus Varieties by ANOVA followed by Fisher Least Significant Difference test.
	DPAGE		PAGE		DPA		ABAGE		PA		ABA		Eriodictyol DHex Hex		Rutin		Narirutin		Isorhamnetin rutinoside		Naringin		Hesperidin		Neohesperidin		Kaempferol DHex Hex 1		Kaempferol DHex Hex 2		Tangeretin 1		Tangeretin 2		Tangeretin 3		Limonin glycoside		Limonin lactone		Nomilin glycoside		Obacunone glycoside		Nomilin		Obacunone		Limonin
Eureka	7.66	bc	2.46	ab	12.02	c	7.18	a	3.07	a	16.43	a	64.6	b	42.91	g	4.26	a	38.46	d	0.54	a	163.61	b	0.01	a	0.11	a	1.7	a	0.15	a	0.42	a	0.77	a	119.14	a	0.13	a	106.7	ab	11.56	ab	0.04	a	2.28	bc	3.99
Fino	3	ab	0.64	a	3.34	ab	5.64	a	1.06	a	21.59	ab	66.22	b	46.33	g	5.01	a	52.07	ef	0.77	a	161.22	b	0.01	a	0.14	a	1.01	a	0.31	a	1.05	a	0.99	a	84.21	a	0.12	a	100.03	a	7.5	a	0.11	a	2.53	c	10.52
Marsh	15.96	e	2.32	ab	3.35	ab	299.21	e	128.22	c	34.47	b	173.22	d	6.1	bc	131.29	bcd	5.98	ab	91.08	c	12.35	a	17.59	b	2.84	a	102.11	b	2.27	ab	2.14	ab	11.23	a	434.86	bc	0.36	a	231.99	cde	9.16	ab	0.89	b	1.92	abc	33.24
StarRuby	10.68	cd	3.43	ab	3.23	a	97.85	bc	245.57	d	12.28	a	162.23	d	7.96	cd	134.4	cd	8.13	abc	72.18	b	11.92	a	18.59	b	3.96	a	117.58	b	0.33	a	4.48	ab	5	a	379.9	b	0.67	a	214.03	bcd	7.77	a	0.73	b	2.21	bc	39.94
Fortune	7.46	bc	16.48	e	2.07	a	65.07	b	15.44	ab	60.92	c	249.72	g	28.84	f	113.93	bc	36.11	d	6.35	a	373.26	ef	0.01	a	50.11	e	0.01	a	30.83	de	31.47	cd	151.37	c	547.17	cd	0.1	a	176.68	abc	18.87	abc	0.22	a	1.01	abc	1.35
Nadorcott	1.82	a	21.19	f	0.96	a	20.16	a	4.15	a	15.42	a	172.04	d	0.62	ab	97.53	b	2.99	a	3.6	a	242.21	c	0.01	a	17.89	b	0.01	a	21.24	cd	25.1	bc	143.69	c	581.76	d	4.13	a	171.53	abc	19.37	abc	0.26	a	0.36	abc	16.91
Pixie	2.33	a	24.33	f	2.63	a	17.57	a	7.03	a	25.83	ab	130.06	c	0.07	a	27.1	a	1.08	a	0.79	a	172.3	b	0.01	a	4.03	a	0.01	a	34.9	e	80.33	f	246.15	d	577.21	d	40.64	a	445.08	f	65.56	e	0.03	a	0.07	a	8.65
Hernandina	10.58	cd	9.82	cd	37.94	d	134.67	cd	16.62	ab	76.99	d	24.77	a	28.51	f	32.09	a	12.09	bc	0.92	a	303.35	d	0.01	a	2.54	a	0.01	a	11.95	bc	50.77	de	70.42	b	545.71	cd	11.67	a	297.98	de	31.53	cd	0.02	a	1.85	abc	1.4
Sucrenya	25.6	f	11.28	d	5.96	b	479.65	f	40.02	b	106.99	e	222.25	ef	5.71	bc	115.63	bc	15.45	c	4.14	a	324.52	de	0.01	a	24.09	c	0.01	a	6.59	ab	80.73	f	15.14	a	617.45	d	397.98	b	558.88	g	41.39	d	0.04	a	12.26	d	51.25
Midknight	5.18	ab	6.26	bc	1.03	a	88.46	b	10.34	ab	65.76	cd	199.65	e	14.85	e	120.49	bc	56.17	f	4.71	a	396.24	f	0.01	a	21.05	bc	0.01	a	2.04	ab	37.43	cd	11.67	a	517.22	cd	0.65	a	291.01	de	24.73	bc	0.02	a	1.47	abc	24.14
Washington	12.1	cde	12.46	de	3.05	a	172.2	d	21.15	ab	68.55	cd	233.33	fg	14.14	e	159.87	d	57.94	f	6.88	a	371.43	ef	0.01	a	22.89	bc	0.01	a	5.38	ab	79.87	f	15.41	a	545.58	cd	3.12	a	293.66	de	24.47	bc	0.04	a	1.35	abc	42.23
LaneLate	13.82	de	10.93	d	2.33	a	166.48	d	18.07	ab	79.45	d	215.87	ef	12.99	de	196.49	e	47.26	e	6.87	a	423.6	f	0.01	a	32.92	d	0.01	a	4.87	ab	71.4	ef	15.54	a	527.08	cd	9.23	a	325.16	e	23.86	bc	0.02	a	1.49	abc	36.41
p-value	<0.0001		<0.0001		<0.0001		<0.0001		<0.0001		<0.0001		<0.0001		<0.0001		<0.0001		<0.0001		<0.0001		<0.0001		<0.0001		<0.0001		<0.0001		<0.0001		<0.0001		<0.0001		<0.0001		<0.0001		<0.0001		<0.0001		<0.0001		<0.0001		<0.0001
significancy	***		***		***		***		***		***		***		***		***		***		***		***		***		***		***		***		***		***		***		***		***		***		***		***		***
[truncated: 9 more columns]

## Sheet: backup
			DPAGE		PAGE		DPA		ABAGE		PA		ABA		Eriodictyol DHex Hex		Rutin		Narirutin		Isorhamnetin rutinoside		Naringin		Hesperidin		Neohesperidin		Kaempferol DHex Hex 1		Kaempferol DHex Hex 2		Tangeretin 1		Tangeretin 2		Tangeretin 3		Limonin glycoside		Limonin lactone		Nomilin glycoside		Obacunone glycoside		Nomilin		Obacunone
		1	8.433		2.718		14.805		7.311		5.231		18.739		77.654		47.271		4.609		41.831		1.015		161.245		0.01		0.09		1.974		0.252		0.405		1.432		190.92		0.107		160.616		18.499		0.035		2.997
	Eureka	1	7.632		3.345		9.31		8.476		2.449		15.733		60.908		37.529		5.923		35.761		0.264		170.874		0.01		0.058		1.743		0.129		0.577		0.464		115.569		0.129		116.265		10.763		0.04		1.794
		1	6.918		1.305		11.93		5.75		1.534		14.822		55.245		43.941		2.241		37.799		0.349		158.716		0.01		0.185		1.388		0.058		0.269		0.434		50.92		0.135		43.224		5.425		0.037		2.058
		2	3.626		1.127		2.65		7.83		0.463		29.649		79.539		55.282		7.823		65.105		1.291		157.537		0.01		0.324		1.757		0.422		1.184		1.365		115.132		0.258		156.123		9.946		0.28		3.309
	Fino	2	3.089		0.472		4.137		3.043		1.749		17.937		52.571		43.346		2.785		43.531		0.657		179.912		0.01		0.086		0.695		0.311		1.623		1.119		83.418		0.081		81.72		7.548		0.04		2.035
		2	2.294		0.311		3.216		6.05		0.957		17.191		66.539		40.359		4.413		47.558		0.359		146.212		0.01		0.008		0.557		0.21		0.349		0.48		54.091		0.011		62.256		4.985		0.018		2.234
		3	13.587		3.701		4.028		315.998		145.11		32.125		163.762		5.374		131.092		4.878		112.256		9.591		17.437		2.47		106.607		6.512		3.056		17.988		575.055		0.653		297.662		10.714		1.527		2.408
	Marsh	3	17.849		2.571		2.52		324.654		122.449		36.153		184.776		7.162		143.093		6.712		85.906		15.778		20.018		3.508		108.652		0.083		1.619		7.617		440.472		0.308		235.603		10.707		0.695		1.845
		3	16.451		0.678		3.513		256.979		117.102		35.133		171.13		5.776		119.699		6.336		75.072		11.685		15.296		2.547		91.075		0.21		1.747		8.079		289.038		0.127		162.724		6.061		0.448		1.502
		4	8.592		5.484		3.963		95.962		188.886		15.942		177.879		10.677		182.503		6.439		86.922		16.453		30.269		5.719		186.815		0.08		8.709		3.191		292.228		0.874		227.428		7.05		0.678		2.935
	StarRuby	4	14.995		3.364		3.467		116.792		310.328		12.036		164.203		6.368		117.584		10.209		70.274		9.871		13.164		4.14		100.035		0.035		2.144		4.25		436.589		0.492		200.427		6.887		0.75		2.468
		4	8.458		1.447		2.253		80.812		237.494		8.858		144.602		6.836		103.121		7.735		59.342		9.453		12.335		2.034		65.886		0.858		2.604		7.55		410.881		0.64		214.215		9.38		0.77		1.214
		5	6.118		10.545		2.865		59.355		12.313		59.782		234.483		28.799		148.84		38.351		9.347		389.48		0.01		51.62		0.01		12.965		20.816		142.424		671.354		0.129		283.518		35.404		0.022		0.881
	Fortune	5	7.238		19.508		1.192		59.184		18.107		56.383		259.78		30.516		95.068		36.33		4.494		357.652		0.01		47.586		0.01		34.418		39.626		171.907		452.428		0.08		101.59		7.729		0.55		1.042
		5	9.005		19.387		2.145		76.669		15.891		66.598		254.887		27.212		97.882		33.651		5.215		372.635		0.01		51.134		0.01		45.087		33.967		139.788		517.735		0.08		144.942		13.485		0.088		1.105
		6	1.813		21.311		1.236		23.786		5.142		15.834		171.964		0.536		117.778		2.477		4.118		244.962		0.01		18.978		0.01		21.54		24.245		122.906		684.569		8.755		231.497		26.894		0.128		0.438
	Nadorcott	6	2.999		20.563		0.584		21.409		3.892		19.769		160.206		0.275		77.78		2.802		4.07		217.898		0.01		15.295		0.01		21.054		27.935		148.193		581.061		2.982		113.703		11.519		0.008		0.339
		6	0.635		21.707		1.071		15.271		3.425		10.652		183.953		1.035		97.027		3.678		2.597		263.777		0.01		19.385		0.01		21.13		23.105		159.984		479.637		0.638		169.396		19.713		0.634		0.3
		7	2.7		23.877		2.785		18.836		8.764		27.903		119.798		0.117		28.556		1.037		0.584		171.501		0.01		4.293		0.01		22.66		54.595		215.215		654.314		61.063		474.14		79.933		0.032		0.02
	Pixie	7	3.723		20.871		2.146		14.63		4.742		23.472		143.652		0.033		28.445		0.863		1.252		146.074		0.01		3.014		0.01		29.523		68.14		205.489		591.198		31.987		501.184		69.7		0.04		0.018
		7	0.562		28.252		2.945		19.249		7.587		26.11		126.743		0.074		24.275		1.334		0.541		199.332		0.01		4.778		0.01		52.509		118.259		317.734		486.122		28.861		359.931		47.044		0.021		0.155
		8	10.14		9.717		37.621		127.05		15.245		68.426		25.954		31.458		41.594		13.444		1.253		356.962		0.01		3.256		0.01		9.149		45.971		63.244		570.104		9.01		327.211		37.668		0.02		2.119
	Hernandina	8	10.127		8.807		34.011		163.013		22.008		88.009		21.27		23.943		30.021		10.765		1.045		334.664		0.01		2.93		0.01		14.188		54.586		82.965		611.847		18.466		355.942		39.99		0.02		2.944
		8	11.482		10.938		42.197		113.956		12.599		74.519		27.083		30.118		24.66		12.056		0.462		218.439		0.01		1.43		0.01		12.522		51.742		65.048		455.172		7.538		210.791		16.941		0.02		0.483
		9	20.651		7.844		6.68		492.293		33.651		108.413		211.369		3.248		101.537		10.823		2.856		265.723		0.01		19.973		0.01		4.104		57.006		9.426		702.842		570.956		688.734		55.115		0.095		13.112
	Sucrenya	9	27.175		13.122		6.064		458.88		42.721		98.135		202.954		4.009		97.864		12.33		4.128		312.204		0.01		20.583		0.01		5.654		76.344		15.286		570.828		249.574		446.314		22.625		0.008		15.546
		9	28.968		12.87		5.146		487.77		43.689		114.423		252.417		9.878		147.488		23.19		5.432		395.651		0.01		31.708		0.01		10.022		108.854		20.711		578.693		373.416		541.587		46.419		0.01		8.125
		10	4.625		5.196		0.707		87.072		8.335		55.494		199.87		14.478		154.361		58.83		4.832		406.948		0.01		26.729		0.01		1.528		37.586		13.002		560.106		0.947		328.398		29.541		0.018		1.788
	Midknight	10	5.876		6.387		1.052		87.772		10.496		70.24		191.379		14.891		113.301		49.134		5.016		409.537		0.01		20.182		0.01		2.21		38.384		12.932		521.706		0.756		282.392		22.354		0.01		1.811
		10	5.018		7.196		1.336		90.554		12.178		71.543		207.702		15.193		93.817		60.536		4.269		372.236		0.01		16.254		0.01		2.39		36.324		9.084		469.836		0.252		262.235		22.305		0.02		0.814
		11	13.594		13.051		2.037		184.29		23.513		68.461		247.141		14.774		157.227		60.901		7.528		372.298		0.01		20.66		0.01		5.12		69.433		11.454		564.128		4.689		306.78		26.807		0.022		1.431
	Washington	11	12.412		12.349		4.708		166.571		18.807		69.906		227.78		13.304		163.649		57.148		5.552		374.663		0.01		24.12		0.01		5.694		88.15		17.728		541.763		2.017		294.322		22.908		0.008		1.323
		11	10.301		11.973		2.401		165.731		21.142		67.284		225.067		14.338		158.74		55.773		7.555		367.337		0.01		23.876		0.01		5.327		82.019		17.057		530.852		2.654		279.885		23.697		0.08		1.288
		12	6.216		6.622		1.004		80.354		7.254		53.927		189.852		14.848		222.02		47.385		7.722		417.284		0.01		37.463		0.01		6.782		91.619		18.292		579.446		11.992		347.464		27.786		0.024		1.728
	LaneLate	12	17.341		12.919		2.912		213.152		22.933		92.967		228.216		12.393		188.914		51.304		5.437		440.806		0.01		30.206		0.01		4.03		63.845		15.006		506.862		5.609		312.827		21.304		0.02		1.293
		12	17.903		13.238		3.075		205.941		24.034		91.461		229.526		11.731		178.533		43.08		7.439		412.714		0.01		31.098		0.01		3.806		58.726		13.31		494.93		10.086		315.185		22.495		0.014		1.445
	p-value		<0.0001		<0.0001		<0.0001		<0.0001		<0.0001		<0.0001		<0.0001		<0.0001		<0.0001		<0.0001		<0.0001		<0.0001		<0.0001		<0.0001		<0.0001		<0.0001		<0.0001		<0.0001		<0.0001		<0.0001		<0.0001		<0.0001		<0.0001		<0.0001
	significancy		***		***		***		***		***		***		***		***		***		***		***		***		***		***		***		***		***		***		***		***		***		***		***		***
				DPAGE		PAGE		DPA		ABAGE		PA		ABA		Eriodictyol DHex Hex		Rutin		Narirutin		Isorhamnetin rutinoside		Naringin		Hesperidin		Neohesperidin		Kaempferol DHex Hex 1		Kaempferol DHex Hex 2		Tangeretin 1		Tangeretin 2		Tangeretin 3		Limonin glycoside		Limonin lactone		Nomilin glycoside		Obacunone glycoside		Nomilin
			Eureka	7.66	bc	2.46	ab	12.02	c	7.18	a	3.07	a	16.43	a	64.6	b	42.91	g	4.26	a	38.46	d	0.54	a	163.61	b	0.01	a	0.11	a	1.7	a	0.15	a	0.42	a	0.77	a	119.14	a	0.13	a	106.7	ab	11.56	ab	0.04	a
			Fino	3	ab	0.64	a	3.34	ab	5.64	a	1.06	a	21.59	ab	66.22	b	46.33	g	5.01	a	52.07	ef	0.77	a	161.22	b	0.01	a	0.14	a	1.01	a	0.31	a	1.05	a	0.99	a	84.21	a	0.12	a	100.03	a	7.5	a	0.11	a
			Marsh	15.96	e	2.32	ab	3.35	ab	299.21	e	128.22	c	34.47	b	173.22	d	6.1	bc	131.29	bcd	5.98	ab	91.08	c	12.35	a	17.59	b	2.84	a	102.11	b	2.27	ab	2.14	ab	11.23	a	434.86	bc	0.36	a	231.99	cde	9.16	ab	0.89	b
			StarRuby	10.68	cd	3.43	ab	3.23	a	97.85	bc	245.57	d	12.28	a	162.23	d	7.96	cd	134.4	cd	8.13	abc	72.18	b	11.92	a	18.59	b	3.96	a	117.58	b	0.33	a	4.48	ab	5	a	379.9	b	0.67	a	214.03	bcd	7.77	a	0.73	b
			Fortune	7.46	bc	16.48	e	2.07	a	65.07	b	15.44	ab	60.92	c	249.72	g	28.84	f	113.93	bc	36.11	d	6.35	a	373.26	ef	0.01	a	50.11	e	0.01	a	30.83	de	31.47	cd	151.37	c	547.17	cd	0.1	a	176.68	abc	18.87	abc	0.22	a
			Nadorcott	1.82	a	21.19	f	0.96	a	20.16	a	4.15	a	15.42	a	172.04	d	0.62	ab	97.53	b	2.99	a	3.6	a	242.21	c	0.01	a	17.89	b	0.01	a	21.24	cd	25.1	bc	143.69	c	581.76	d	4.13	a	171.53	abc	19.37	abc	0.26	a
			Pixie	2.33	a	24.33	f	2.63	a	17.57	a	7.03	a	25.83	ab	130.06	c	0.07	a	27.1	a	1.08	a	0.79	a	172.3	b	0.01	a	4.03	a	0.01	a	34.9	e	80.33	f	246.15	d	577.21	d	40.64	a	445.08	f	65.56	e	0.03	a
			Hernandina	10.58	cd	9.82	cd	37.94	d	134.67	cd	16.62	ab	76.99	d	24.77	a	28.51	f	32.09	a	12.09	bc	0.92	a	303.35	d	0.01	a	2.54	a	0.01	a	11.95	bc	50.77	de	70.42	b	545.71	cd	11.67	a	297.98	de	31.53	cd	0.02	a
			Sucrenya	25.6	f	11.28	d	5.96	b	479.65	f	40.02	b	106.99	e	222.25	ef	5.71	bc	115.63	bc	15.45	c	4.14	a	324.52	de	0.01	a	24.09	c	0.01	a	6.59	ab	80.73	f	15.14	a	617.45	d	397.98	b	558.88	g	41.39	d	0.04	a
			Midknight	5.18	ab	6.26	bc	1.03	a	88.46	b	10.34	ab	65.76	cd	199.65	e	14.85	e	120.49	bc	56.17	f	4.71	a	396.24	f	0.01	a	21.05	bc	0.01	a	2.04	ab	37.43	cd	11.67	a	517.22	cd	0.65	a	291.01	de	24.73	bc	0.02	a
			Washington	12.1	cde	12.46	de	3.05	a	172.2	d	21.15	ab	68.55	cd	233.33	fg	14.14	e	159.87	d	57.94	f	6.88	a	371.43	ef	0.01	a	22.89	bc	0.01	a	5.38	ab	79.87	f	15.41	a	545.58	cd	3.12	a	293.66	de	24.47	bc	0.04	a
			LaneLate	13.82	de	10.93	d	2.33	a	166.48	d	18.07	ab	79.45	d	215.87	ef	12.99	de	196.49	e	47.26	e	6.87	a	423.6	f	0.01	a	32.92	d	0.01	a	4.87	ab	71.4	ef	15.54	a	527.08	cd	9.23	a	325.16	e	23.86	bc	0.02	a
			p-value	<0.0001		<0.0001		<0.0001		<0.0001		<0.0001		<0.0001		<0.0001		<0.0001		<0.0001		<0.0001		<0.0001		<0.0001		<0.0001		<0.0001		<0.0001		<0.0001		<0.0001		<0.0001		<0.0001		<0.0001		<0.0001		<0.0001		<0.0001
			significancy	***		***		***		***		***		***		***		***		***		***		***		***		***		***		***		***		***		***		***		***		***		***		***
[truncated: 12 more columns]
